# Supplementary material for: Greater HbA1c variability is associated with increased cardiovascular events in type 2 diabetes patients with preserved renal function, but not in moderate to advanced chronic kidney disease
Source: PLoS One. 2017 Jun 7;12(6):e0178319. doi: 10.1371/journal.pone.0178319 (PMC5462359; doi:10.1371/journal.pone.0178319)
Supplement: S1 File — (XLSX) [file pone.0178319.s001.xlsx]

## Sheet: Project_I table 1
variable	class	Study population,n=10,590
sex
	female	5141	48.55
	male	5449	51.45
DM duration
	>5 year	982	9.27
	<5 year	9608	90.73
Hypertension
	No	2957	27.92
	Yes	7633	72.08
Dyslipidemia
	No	3390	32.01
	Yes	7200	67.99
Neuropathy
	No	9120	86.12
	Yes	1470	13.88
Retinopathy
	No	10001	94.44
	Yes	589	5.56
	N	mean ± SD
Total cholesterol	7674	178.39±44.73
TG	7987	156.80±200.42
LDL	7339	102.80±34.00
HDL	6006	40.33±12.49
eGFR	8299	620.40±657.39
UACR	1500	149.82±569.21
		N	%
CV outcome	No	9604	90.69
	Yes	986	9.31
detail number
Coronary artery disease	No	9985	94.29
	Yes	605	5.71
Intermediate coronary syndrome	No	10468	98.85
	Yes	122	1.15
Myocardial infarction	No	10149	95.84
	Yes	441	4.16
Ischemic stroke	No	10451	98.69
	Yes	139	1.31
Peripheral arterial disease	No	10517	99.31
	Yes	73	0.69

## Sheet: procject I table2
	Univariate			Multivariate
Model	HR	95%CI	P-value	AHR*	95%CI	P-value
I	1.38	1.26-1.50	<0.0001	1.53	1.12-2.10	0.008
II	1.07	1.02-1.13	0.0049	1.08	0.91-1.29	0.3653
III	19.89	9.11-43.42	<0.0001	75.73	4.31-1331.39	0.0031
*Adjusted variable:sex, DM duration,Hypertension,Dyslipidemia,Neuropathy,Retinopathy,TC,TG,HDL,LDL,eGFR,UACR
Model I=SD hbA1c
Model II=Mean hbA1c
Model III=SD/Mean hbA1c

## Sheet: SPSS output
敘述統計							EG_cut * Hypertension							組別統計量							方程式中的變數										方程式中的變數										組別統計量
	個數	最小值	最大值	平均數	標準差										EG_cut	個數	平均數	標準差	平均數的標準誤			B	SE	Wald	自由度	顯著性。	Exp(B)	Exp(B) 的 95.0% CI				B	SE	Wald	自由度	顯著性。	Exp(B)	Exp(B) 的 95.0% CI				EG_cut	個數	平均數	標準差	平均數的標準誤
age	8299	6	95	62.03	11.921									age	0	6425	60.27	11.381	0.142									下界	上界									下界	上界		age	0	6425	60.27	11.381	0.142
EG	8299	3.68123	742.929	84.4501	35.3614										1	1834	68.63	10.906	0.255		age	0.043	0.005	91.288	1	0	1.044	1.035	1.053		male	-0.154	0.113	1.844	1	0.174	0.858	0.687	1.07			1	1834	68.63	10.906	0.255
vaTG	7028	23	9779	154.7	206.088		交叉表							vaTG	0	5569	146.71	136.762	1.833																						vaTG	0	5569	146.71	136.762	1.833
vaLDL	6394	6.5	393.2	102.606	33.9665		個數								1	1428	161.6	114.34	3.026		方程式中的變數										v											1	1428	161.6	114.34	3.026
vaHDL	5372	1	132	40.73	12.474				Hypertension		總和			vaLDL	0	5130	102.784	33.1257	0.4625			B	SE	Wald	自由度	顯著性。	Exp(B)	Exp(B) 的 95.0% CI				B	SE	Wald	自由度	顯著性。	Exp(B)	Exp(B) 的 95.0% CI			vaLDL	0	5130	102.784	33.1257	0.4625
vaTC	6722	75	906	178.16	44.911				0	1					1	1235	102.189	36.3001	1.0329									下界	上界									下界	上界			1	1235	102.189	36.3001	1.0329
SD_HbA1c	8299	0	5.58692	0.838735	0.583542		EG_cut	0	1965	4460	6425			vaHDL	0	4314	41.25	12.396	0.189		male	0.253	0.098	6.681	1	0.01	1.288	1.063	1.561		age	0.009	0.005	2.667	1	0.102	1.009	0.998	1.019		vaHDL	0	4314	41.25	12.396	0.189
Mean_HbA1c	8299	4.812	16.243	7.49542	1.20389			1	277	1557	1834				1	1031	38.63	12.407	0.386																							1	1031	38.63	12.407	0.386
有效的 N (完全排除)	5217						總和		2242	6017	8259			vaTC	0	5313	176.82	41.006	0.563		方程式中的變數							Exp(B) 的 95.0% CI			方程式中的變數							Exp(B) 的 95.0% CI			vaTC	0	5313	176.82	41.006	0.563
															1	1376	180.97	48.101	1.297			B	SE	Wald	自由度	顯著性。	Exp(B)	下界	上界			B	SE	Wald	自由度	顯著性。	Exp(B)	下界	上界			1	1376	180.97	48.101	1.297
inins														EG	0	6425	96.013	23.5385	0.293659		Hypertension	0.604	0.122	24.575	1	0	1.829	1.441	2.322		Hypertension	0.602	0.195	9.527	1	0.002	1.825	1.246	2.675		EG	0	6425	96.013	23.5385	0.293659
		次數	百分比	有效百分比	累積百分比		卡方檢定								1	1834	39.8529	14.7533	0.344499																							1	1834	39.8529	14.7533	0.344499
有效的	0	6468	77.9	77.9	77.9			數值	自由度	漸近顯著性 (雙尾)	精確顯著性 (雙尾)	精確顯著性 (單尾)		Mean_HbA1c	0	6425	7.50408	1.19997	0.01497		方程式中的變數							Exp(B) 的 95.0% CI			方程式中的變數							Exp(B) 的 95.0% CI			Mean_HbA1c	0	6425	7.50408	1.19997	0.01497
	1	1831	22.1	22.1	100		Pearson卡方	172.874a	1	0					1	1834	7.42996	1.17001	0.027321			B	SE	Wald	自由度	顯著性。	Exp(B)	下界	上界			B	SE	Wald	自由度	顯著性。	Exp(B)	下界	上界			1	1834	7.42996	1.17001	0.027321
	總和	8299	100	100			連續性校正b	172.092	1	0				SD_HbA1c	0	6425	0.809926	0.560973	0.00699851		Dyslipidemia	0.154	0.111	1.934	1	0.164	1.167	0.939	1.451		Dyslipidemia	0.136	0.118	1.331	1	0.249	1.146	0.909	1.445		SD_HbA1c	0	6425	0.809926	0.560973	0.00699851
							概似比	189.002	1	0					1	1834	0.933277	0.645439	0.0150715																							1	1834	0.933277	0.645439	0.0150715
							Fisher's精確檢定				0	0									方程式中的變數							Exp(B) 的 95.0% CI			方程式中的變數							Exp(B) 的 95.0% CI			druall	0	6425	2330.36	426.736	5.324
inspi							線性對線性的關連	172.853	1	0												B	SE	Wald	自由度	顯著性。	Exp(B)	下界	上界			B	SE	Wald	自由度	顯著性。	Exp(B)	下界	上界			1	1834	2165.59	650.087	15.18
		次數	百分比	有效百分比	累積百分比		有效觀察值的個數	8259						獨立樣本檢定							Neuropathy	0.38	0.13	8.543	1	0.003	1.462	1.133	1.887		Neuropathy	-0.001	0.15	0	1	0.995	0.999	0.745	1.339
有效的	0	5637	67.9	67.9	67.9		a. 0格 (.0%) 的預期個數少於 5。 最小的預期個數為 497.86。									變異數相等的 Levene 檢定																									獨立樣本檢定				獨立樣本檢定
	1	2662	32.1	32.1	100		b. 只能計算 2x2 表格									F 檢定	顯著性														方程式中的變數							Exp(B) 的 95.0% CI					變異數相等的 Levene 檢定				平均數相等的 t 檢定
	總和	8299	100	100										age	假設變異數相等	0.563	0.453				方程式中的變數							Exp(B) 的 95.0% CI				B	SE	Wald	自由度	顯著性。	Exp(B)	下界	上界				F 檢定	顯著性			t	自由度	顯著性 (雙尾)
															不假設變異數相等							B	SE	Wald	自由度	顯著性。	Exp(B)	下界	上界		Retinopathy	0.587	0.149	15.615	1	0	1.799	1.344	2.406		age	假設變異數相等	0.563	0.453	age	假設變異數相等	-28.013	8257	0
														vaTG	假設變異數相等	0.037	0.848				Retinopathy	0.553	0.202	7.473	1	0.006	1.739	1.17	2.586													不假設變異數相等				不假設變異數相等	-28.685	3065.16	0
Hypertension															不假設變異數相等																方程式中的變數							Exp(B) 的 95.0% CI			vaTG	假設變異數相等	0.037	0.848	vaTG	假設變異數相等	-3.789	6995	0
		次數	百分比	有效百分比	累積百分比		EG_cut * Dyslipidemia							vaLDL	假設變異數相等	9.697	0.002				方程式中的變數							Exp(B) 的 95.0% CI				B	SE	Wald	自由度	顯著性。	Exp(B)	下界	上界			不假設變異數相等				不假設變異數相等	-4.21	2577.13	0
有效的	0	2258	27.2	27.2	27.2										不假設變異數相等							B	SE	Wald	自由度	顯著性。	Exp(B)	下界	上界		Nephropathy	0.464	0.157	8.738	1	0.003	1.59	1.169	2.162		vaLDL	假設變異數相等	9.697	0.002	vaLDL	假設變異數相等	0.556	6363	0.578
	1	6041	72.8	72.8	100									vaHDL	假設變異數相等	0.001	0.978				Nephropathy	-0.103	0.263	0.155	1	0.694	0.902	0.539	1.51													不假設變異數相等				不假設變異數相等	0.526	1761.34	0.599
	總和	8299	100	100											不假設變異數相等																方程式中的變數							Exp(B) 的 95.0% CI			vaHDL	假設變異數相等	0.001	0.978	vaHDL	假設變異數相等	6.1	5343	0
							交叉表							vaTC	假設變異數相等	29.345	0				方程式中的變數							Exp(B) 的 95.0% CI				B	SE	Wald	自由度	顯著性。	Exp(B)	下界	上界			不假設變異數相等				不假設變異數相等	6.096	1558.84	0
							個數								不假設變異數相等							B	SE	Wald	自由度	顯著性。	Exp(B)	下界	上界		DM_duration	-0.191	0.205	0.867	1	0.352	0.826	0.553	1.235		vaTC	假設變異數相等	29.345	0	vaTC	假設變異數相等	-3.221	6687	0.001
Dyslipidemia									Dyslipidemia		總和			EG	假設變異數相等	304.793	0				DM_duration	0.154	0.189	0.664	1	0.415	1.167	0.805	1.691													不假設變異數相等				不假設變異數相等	-2.934	1923.66	0.003
		次數	百分比	有效百分比	累積百分比				0	1					不假設變異數相等																方程式中的變數										EG	假設變異數相等	304.793	0	EG	假設變異數相等	96.886	8257	0
有效的	0	2548	30.7	30.7	30.7		EG_cut	0	1838	4587	6425			Mean_HbA1c	假設變異數相等	0.518	0.472				方程式中的變數							Exp(B) 的 95.0% CI				B	SE	Wald	自由度	顯著性。	Exp(B)	Exp(B) 的 95.0% CI				不假設變異數相等				不假設變異數相等	124.063	4749.12	0
	1	5751	69.3	69.3	100			1	700	1134	1834				不假設變異數相等							B	SE	Wald	自由度	顯著性。	Exp(B)	下界	上界									下界	上界		Mean_HbA1c	假設變異數相等	0.518	0.472	Mean_HbA1c	假設變異數相等	2.346	8257	0.019
	總和	8299	100	100			總和		2538	5721	8259			SD_HbA1c	假設變異數相等	36.222	0				ACEI_ARB	0.909	0.122	55.765	1	0	2.483	1.956	3.152		inins	0.634	0.113	31.398	1	0	1.885	1.51	2.352			不假設變異數相等				不假設變異數相等	2.379	3021.26	0.017
															不假設變異數相等																										SD_HbA1c	假設變異數相等	36.222	0	SD_HbA1c	假設變異數相等	-8.022	8257	0
																					方程式中的變數							Exp(B) 的 95.0% CI			方程式中的變數											不假設變異數相等				不假設變異數相等	-7.423	2673.24	0
Neuropathy							卡方檢定							獨立樣本檢定								B	SE	Wald	自由度	顯著性。	Exp(B)	下界	上界			B	SE	Wald	自由度	顯著性。	Exp(B)	Exp(B) 的 95.0% CI			druall	假設變異數相等	481.254	0	druall	假設變異數相等	12.826	8257	0
		次數	百分比	有效百分比	累積百分比			數值	自由度	漸近顯著性 (雙尾)	精確顯著性 (雙尾)	精確顯著性 (單尾)				平均數相等的 t 檢定					STATIN_FIBR	0.621	0.123	25.532	1	0	1.861	1.462	2.367									下界	上界			不假設變異數相等				不假設變異數相等	10.243	2301.71	0
有效的	0	7190	86.6	86.6	86.6		Pearson卡方	61.268a	1	0						t	自由度	顯著性 (雙尾)	平均差異												inspi	0.898	0.117	59.258	1	0	2.455	1.953	3.085
	1	1109	13.4	13.4	100		連續性校正b	60.82	1	0				age	假設變異數相等	-28.013	8257	0	-8.364		方程式中的變數
	總和	8299	100	100			概似比	59.624	1	0					不假設變異數相等	-28.685	3065.16	0	-8.364			B	SE	Wald	自由度	顯著性。	Exp(B)	Exp(B) 的 95.0% CI			方程式中的變數
							Fisher's精確檢定				0	0		vaTG	假設變異數相等	-3.789	6995	0	-14.892									下界	上界			B	SE	Wald	自由度	顯著性。	Exp(B)	Exp(B) 的 95.0% CI
							線性對線性的關連	61.261	1	0					不假設變異數相等	-4.21	2577.13	0	-14.892		inspi	1.548	0.101	234.167	1	0	4.701	3.856	5.732		ACEI_ARB	0.446	0.164	7.374	1	0.007	1.562	下界	上界
Retinopathy							有效觀察值的個數	8259						vaLDL	假設變異數相等	0.556	6363	0.578	0.5948																			1.132	2.155
		次數	百分比	有效百分比	累積百分比		a. 0格 (.0%) 的預期個數少於 5。 最小的預期個數為 563.59。								不假設變異數相等	0.526	1761.34	0.599	0.5948		方程式中的變數										方程式中的變數							Exp(B) 的 95.0% CI
有效的	0	7856	94.7	94.7	94.7		b. 只能計算 2x2 表格							vaHDL	假設變異數相等	6.1	5343	0	2.622			B	SE	Wald	自由度	顯著性。	Exp(B)	Exp(B) 的 95.0% CI				B	SE	Wald	自由度	顯著性。	Exp(B)	下界	上界
	1	443	5.3	5.3	100										不假設變異數相等	6.096	1558.84	0	2.622									下界	上界		STATIN_FIBR	0.401	0.136	8.736	1	0.003	1.493	1.145	1.948
	總和	8299	100	100										vaTC	假設變異數相等	-3.221	6687	0.001	-4.147		inins	0.564	0.109	26.982	1	0	1.757	1.421	2.174
															不假設變異數相等	-2.934	1923.66	0.003	-4.147												方程式中的變數
														EG	假設變異數相等	96.886	8257	0	56.1602		方程式中的變數											B	SE	Wald	自由度	顯著性。	Exp(B)	Exp(B) 的 95.0% CI
Nephropathy							EG_cut * Neuropathy								不假設變異數相等	124.063	4749.12	0	56.1602			B	SE	Wald	自由度	顯著性。	Exp(B)	Exp(B) 的 95.0% CI										下界	上界
		次數	百分比	有效百分比	累積百分比									Mean_HbA1c	假設變異數相等	2.346	8257	0.019	0.07412									下界	上界		EG	-0.024	0.004	45.387	1	0	0.976	0.969	0.983
有效的	0	7841	94.5	94.5	94.5										不假設變異數相等	2.379	3021.26	0.017	0.07412		EG	-0.014	0.002	33.647	1	0	0.986	0.982	0.991
	1	452	5.4	5.5	100									SD_HbA1c	假設變異數相等	-8.022	8257	0	-0.123351												方程式中的變數
	總和	8293	99.9	100			交叉表								不假設變異數相等	-7.423	2673.24	0	-0.123351		方程式中的變數											B	SE	Wald	自由度	顯著性。	Exp(B)	Exp(B) 的 95.0% CI
遺漏值	系統界定的遺漏	6	0.1				個數															B	SE	Wald	自由度	顯著性。	Exp(B)	Exp(B) 的 95.0% CI										下界	上界
總和		8299	100						Neuropathy		總和			獨立樣本檢定														下界	上界		vaTG	0.001	0	10.704	1	0.001	1.001	1.001	1.002
									0	1						平均數相等的 t 檢定					vaTG	0.001	0	26.06	1	0	1.001	1.001	1.001
							EG_cut	0	5642	783	6425					標準誤差異	差異的 95% 信賴區間														方程式中的變數
male								1	1515	319	1834						下界	上界			方程式中的變數											B	SE	Wald	自由度	顯著性。	Exp(B)	Exp(B) 的 95.0% CI
		次數	百分比	有效百分比	累積百分比		總和		7157	1102	8259			age	假設變異數相等	0.299	-8.949	-7.778				B	SE	Wald	自由度	顯著性。	Exp(B)	Exp(B) 的 95.0% CI										下界	上界
有效的	0	3986	48	48	48										不假設變異數相等	0.292	-8.935	-7.792										下界	上界		vaTC	0.001	0.001	0.376	1	0.54	1.001	0.998	1.003
	1	4313	52	52	100									vaTG	假設變異數相等	3.93	-22.596	-7.188			vaTC	0.001	0.001	0.458	1	0.499	1.001	0.998	1.003
	總和	8299	100	100			卡方檢定								不假設變異數相等	3.537	-21.828	-7.955													方程式中的變數
								數值	自由度	漸近顯著性 (雙尾)	精確顯著性 (雙尾)	精確顯著性 (單尾)		vaLDL	假設變異數相等	1.0702	-1.5032	2.6927			方程式中的變數											B	SE	Wald	自由度	顯著性。	Exp(B)	Exp(B) 的 95.0% CI
							Pearson卡方	33.454a	1	0					不假設變異數相等	1.1318	-1.625	2.8145				B	SE	Wald	自由度	顯著性。	Exp(B)	Exp(B) 的 95.0% CI										下界	上界
DM_duration							連續性校正b	33.005	1	0				vaHDL	假設變異數相等	0.43	1.779	3.464										下界	上界		vaHDL	-0.02	0.007	8.38	1	0.004	0.981	0.968	0.994
		次數	百分比	有效百分比	累積百分比		概似比	31.711	1	0					不假設變異數相等	0.43	1.778	3.465			vaHDL	-0.017	0.005	10.596	1	0.001	0.983	0.973	0.993
有效的	0	676	8.1	8.1	8.1		Fisher's精確檢定				0	0		vaTC	假設變異數相等	1.287	-6.671	-1.624													方程式中的變數
	1	7623	91.9	91.9	100		線性對線性的關連	33.45	1	0					不假設變異數相等	1.413	-6.919	-1.375			方程式中的變數											B	SE	Wald	自由度	顯著性。	Exp(B)	Exp(B) 的 95.0% CI
	總和	8299	100	100			有效觀察值的個數	8259						EG	假設變異數相等	0.579654	55.0239	57.2964				B	SE	Wald	自由度	顯著性。	Exp(B)	Exp(B) 的 95.0% CI										下界	上界
							a. 0格 (.0%) 的預期個數少於 5。 最小的預期個數為 244.71。								不假設變異數相等	0.452676	55.2727	57.0476										下界	上界		vaLDL	0	0.002	0.058	1	0.81	1	0.996	1.003
							b. 只能計算 2x2 表格							Mean_HbA1c	假設變異數相等	0.031594	0.012188	0.136053			vaLDL	-0.002	0.002	1.162	1	0.281	0.998	0.995	1.001
STATIN_FIBR															不假設變異數相等	0.031153	0.013037	0.135204													方程式中的變數							Exp(B) 的 95.0% CI
		次數	百分比	有效百分比	累積百分比									SD_HbA1c	假設變異數相等	0.015376	-0.153491	-0.0932097			方程式中的變數							Exp(B) 的 95.0% CI				B	SE	Wald	自由度	顯著性。	Exp(B)	下界	上界
有效的	0	2499	30.1	30.1	30.1										不假設變異數相等	0.0166171	-0.155934	-0.0907669				B	SE	Wald	自由度	顯著性。	Exp(B)	下界	上界		Mean_HbA1c	0.068	0.046	2.176	1	0.14	1.071	0.978	1.173
	1	5800	69.9	69.9	100																SD_HbA1c	0.356	0.071	25.092	1	0	1.427	1.242	1.64
	總和	8299	100	100			EG_cut * Retinopathy																								方程式中的變數							Exp(B) 的 95.0% CI
																					方程式中的變數							Exp(B) 的 95.0% CI				B	SE	Wald	自由度	顯著性。	Exp(B)	下界	上界
																						B	SE	Wald	自由度	顯著性。	Exp(B)	下界	上界		SD_HbA1c	0.192	0.077	6.121	1	0.013	1.211	1.041	1.41
ACEI_ARB																					Mean_HbA1c	0.109	0.037	8.456	1	0.004	1.115	1.036	1.199
		次數	百分比	有效百分比	累積百分比		交叉表																								方程式中的變數							Exp(B) 的 95.0% CI
有效的	0	2770	33.4	33.4	33.4		個數														方程式中的變數							Exp(B) 的 95.0% CI				B	SE	Wald	自由度	顯著性。	Exp(B)	下界	上界
	1	5529	66.6	66.6	100				Retinopathy		總和											B	SE	Wald	自由度	顯著性。	Exp(B)	下界	上界		SD_HbA1c	0.014	0.119	0.013	1	0.909	1.014	0.803	1.28
	總和	8299	100	100					0	1											male	0.356	0.127	7.788	1	0.005	1.427	1.112	1.832		male	-0.316	0.158	3.983	1	0.046	0.729	0.534	0.994
							EG_cut	0	6191	234	6425										age	0.042	0.007	42.073	1	0	1.043	1.03	1.057		age	0.007	0.008	0.778	1	0.378	1.007	0.992	1.022
								1	1625	209	1834										inins	0.294	0.153	3.703	1	0.054	1.342	0.995	1.811		STATIN_FIBR	0.294	0.209	1.976	1	0.16	1.342	0.89	2.023
							總和		7816	443	8259										inspi	1.313	0.128	105.715	1	0	3.716	2.893	4.773		ACEI_ARB	0.46	0.236	3.806	1	0.051	1.584	0.998	2.516
																					STATIN_FIBR	0.484	0.166	8.492	1	0.004	1.623	1.172	2.247		inspi	1.058	0.166	40.649	1	0	2.882	2.081	3.99
																					ACEI_ARB	0.598	0.165	13.177	1	0	1.818	1.316	2.51		inins	0.349	0.168	4.308	1	0.038	1.417	1.02	1.969
							卡方檢定														Hypertension	0.01	0.156	0.004	1	0.947	1.01	0.744	1.372		Hypertension	0.478	0.304	2.478	1	0.115	1.613	0.889	2.925
								數值	自由度	漸近顯著性 (雙尾)	精確顯著性 (雙尾)	精確顯著性 (單尾)									Neuropathy	-0.012	0.173	0.005	1	0.945	0.988	0.703	1.388		Retinopathy	0.351	0.224	2.45	1	0.118	1.42	0.915	2.203
							Pearson卡方	168.984a	1	0											Retinopathy	0.128	0.296	0.187	1	0.666	1.136	0.636	2.028		Nephropathy	0.257	0.234	1.211	1	0.271	1.294	0.818	2.045
							連續性校正b	167.46	1	0											EG	-0.001	0.003	0.082	1	0.775	0.999	0.993	1.005		EG	-0.017	0.005	10.242	1	0.001	0.983	0.972	0.993
							概似比	143.016	1	0											vaTG	0.001	0	6.646	1	0.01	1.001	1	1.001		vaTG	0	0.001	0.208	1	0.648	1	0.999	1.002
							Fisher's精確檢定				0	0									vaHDL	-0.008	0.006	1.782	1	0.182	0.992	0.982	1.004		vaHDL	-0.023	0.007	9.793	1	0.002	0.977	0.964	0.992
							線性對線性的關連	168.963	1	0											SD_HbA1c	0.254	0.126	4.084	1	0.043	1.29	1.008	1.65
							有效觀察值的個數	8259													Mean_HbA1c	-0.061	0.067	0.82	1	0.365	0.941	0.825	1.074
							a. 0格 (.0%) 的預期個數少於 5。 最小的預期個數為 98.37。
							b. 只能計算 2x2 表格
							EG_cut * Nephropathy
							交叉表
							個數
									Nephropathy		總和
									0	1
							EG_cut	0	6168	252	6420
								1	1637	196	1833
							總和		7805	448	8253
							卡方檢定
								數值	自由度	漸近顯著性 (雙尾)	精確顯著性 (雙尾)	精確顯著性 (單尾)
							Pearson卡方	127.213a	1	0
							連續性校正b	125.898	1	0
							概似比	109.355	1	0
							Fisher's精確檢定				0	0
							線性對線性的關連	127.197	1	0
							有效觀察值的個數	8253
							a. 0格 (.0%) 的預期個數少於 5。 最小的預期個數為 99.50。
							b. 只能計算 2x2 表格
							EG_cut * male
							交叉表
							個數
									male		總和
									0	1
							EG_cut	0	3119	3306	6425
								1	844	990	1834
							總和		3963	4296	8259
							卡方檢定
								數值	自由度	漸近顯著性 (雙尾)	精確顯著性 (雙尾)	精確顯著性 (單尾)
							Pearson卡方	3.645a	1	0.056
							連續性校正b	3.544	1	0.06
							概似比	3.648	1	0.056
							Fisher's精確檢定				0.056	0.03
							線性對線性的關連	3.644	1	0.056
							有效觀察值的個數	8259
							a. 0格 (.0%) 的預期個數少於 5。 最小的預期個數為 880.03。
							b. 只能計算 2x2 表格
							EG_cut * STATIN_FIBR
							交叉表
							個數
									STATIN_FIBR		總和
									0	1
							EG_cut	0	1952	4473	6425
								1	536	1298	1834
							總和		2488	5771	8259
							卡方檢定
								數值	自由度	漸近顯著性 (雙尾)	精確顯著性 (雙尾)	精確顯著性 (單尾)
							Pearson卡方	.905a	1	0.341
							連續性校正b	0.851	1	0.356
							概似比	0.909	1	0.34
							Fisher's精確檢定				0.356	0.178
							線性對線性的關連	0.905	1	0.341
							有效觀察值的個數	8259
							a. 0格 (.0%) 的預期個數少於 5。 最小的預期個數為 552.49。
							b. 只能計算 2x2 表格
							EG_cut * ACEI_ARB
							交叉表
							個數
									ACEI_ARB		總和
									0	1
							EG_cut	0	2391	4034	6425
								1	358	1476	1834
							總和		2749	5510	8259
							卡方檢定
								數值	自由度	漸近顯著性 (雙尾)	精確顯著性 (雙尾)	精確顯著性 (單尾)
							Pearson卡方	201.149a	1	0
							連續性校正b	200.353	1	0
							概似比	215.485	1	0
							Fisher's精確檢定				0	0
							線性對線性的關連	201.124	1	0
							有效觀察值的個數	8259
							a. 0格 (.0%) 的預期個數少於 5。 最小的預期個數為 610.45。
							b. 只能計算 2x2 表格
							EG_cut * inins
							交叉表
							個數
									inins		總和
									0	1
							EG_cut	0	5260	1165	6425
								1	1187	647	1834
							總和		6447	1812	8259
							卡方檢定
								數值	自由度	漸近顯著性 (雙尾)	精確顯著性 (雙尾)	精確顯著性 (單尾)
							Pearson卡方	244.906a	1	0
							連續性校正b	243.906	1	0
							概似比	226.648	1	0
							Fisher's精確檢定				0	0
							線性對線性的關連	244.876	1	0
							有效觀察值的個數	8259
							a. 0格 (.0%) 的預期個數少於 5。 最小的預期個數為 402.37。
							b. 只能計算 2x2 表格
							EG_cut * DM_duration
							交叉表
							個數
									DM_duration		總和
									0	1
							EG_cut	0	534	5891	6425
								1	136	1698	1834
							總和		670	7589	8259
							卡方檢定
								數值	自由度	漸近顯著性 (雙尾)	精確顯著性 (雙尾)	精確顯著性 (單尾)
							Pearson卡方	1.536a	1	0.215
							連續性校正b	1.418	1	0.234
							概似比	1.566	1	0.211
							Fisher's精確檢定				0.226	0.116
							線性對線性的關連	1.536	1	0.215
							有效觀察值的個數	8259
							a. 0格 (.0%) 的預期個數少於 5。 最小的預期個數為 148.78。
							b. 只能計算 2x2 表格
							EG_cut * inspi
							交叉表
							個數
									inspi		總和
									0	1
							EG_cut	0	4554	1871	6425
								1	1050	784	1834
							總和		5604	2655	8259
							卡方檢定
								數值	自由度	漸近顯著性 (雙尾)	精確顯著性 (雙尾)	精確顯著性 (單尾)
							Pearson卡方	121.470a	1	0
							連續性校正b	120.846	1	0
							概似比	117.59	1	0
							Fisher's精確檢定				0	0
							線性對線性的關連	121.455	1	0
							有效觀察值的個數	8259
							a. 0格 (.0%) 的預期個數少於 5。 最小的預期個數為 589.57。
							b. 只能計算 2x2 表格
[truncated: 1 more columns]

## Sheet: Model result
Var	Model	HR	L95%CI	U95$CI	P
CKD stage3	Uni	1.323	1.085	1.6147	0.006
	Mult	1.086	0.8	1.474	0.598
CKD stage4	Uni	0.977	0.711	1.363	0.892
	Mult	1.215	0.782	1.888	0.387
CKD stage5	Uni	1.086	0.804	1.466	0.591
	Mult	1.619	0.902	2.908	0.107
PAOD	Uni	2.054	1.326	3.182	0.001
	Mult	1.253	0.477	3.296	0.647
SK	Uni	1.14	0.78	1.664	0.496
	Mult	1.606	0.894	2.887	0.113
CAD	Uni	1.415	1.212	1.652	<0.001
	Mult	1.353	1.024	1.787	0.0033
